# Supplementary material for: Washback Effect of University Entrance exams in Applied Mathematics to Social Sciences
Source: PLoS One. 2016 Dec 9;11(12):e0167544. doi: 10.1371/journal.pone.0167544 (PMC5147902; doi:10.1371/journal.pone.0167544)
Supplement: S1 File — (XLS) [file pone.0167544.s001.xls]

## Sheet: Hoja1
Name of Secondary School	Questionnaire Number	Sex	Age	PAU committe	Teaching1	Teaching AMSS2	Years	Teaching Maths Scientific	Years	Q1	Q2	Q3	Q4	Q5	Q6	Q7	Q8	Q9	Q10	Q11	Q12	Q13	Q14	Q15	Q16	Q17	OA1	OA2	OA3	OA4	OA5	OA6	Remarks
Nº1	1	1	3	NO	SI	SI	2	NO	0	1	4	2	4	4	3	2	3	2	4	4	5	1	4	4	3	4	NO	NO	SI		NO		More ICT
Nº1	2	2	2	NO	SI	SI	2	SI	1	1	4	1	4	4	3	3	3	1	4	3	4	2	3	4	3	4	NO	NO	SI	SI			More ICT
Nº1	3	1	3	NO	SI	NO	0	SI	3	2	3	2	2	4	3	3	3	2	2	3	4	2	2	4	3	4	NO	NO	NO	NO		SI	More real problems in exercises
Nº1	4	2	3	NO	SI	SI	1	NO	0	2	4	2	3	4	3	4	3	2	2	4	4	4	3	3	3	3	NO		NO		SI		PAU exam is correct, but only 1 year experience
Jovellanos	5	1	3	NO	SI	SI	2	SI	3	1	4	1	5	2	2	4	4	1	2	4	4	2	1	5	4	5	NO	NO	NO	NO	NO	SI	Needs more statistics
Jovellanos	6	2	2	NO	SI	SI	2	SI	2	4	4	2	5	3	3	3	3	1	2	3	3	3	3	3	4	4	NO	NO	NO	NO	SI	SI	More varied exercises
Jovellanos	7	2	3	NO	SI	SI	3	SI	3	3	1	1	1	5	3	1	2	2	5	4	4	5	2	5	4	5		SI		SI		SI	Need of more theoretical exercises and more Calculus
Jovellanos	8	2	3	NO	SI	SI	3	SI	3	1	4	1	5	5	3	2	2	1	2	2	2	4	3	4	3	4	SI	NO	SI	SI	SI	SI	Matrices, determinants and probability are "decaf". More consistency to Statistics and Calculus. Would remove Geometry
Jovellanos	9	1	3	NO	SI	SI	3	SI	3	1	1	4	1	3	3	1	2	2	5	3	4	4	3	2	4	4	NO	SI		SI	SI	SI	Continuity and derivability theorems are sacrified. Needs more theory
Jovellanos	10	1	2	NO	SI	SI	3	SI	1	1	5	1	1	5	5	5	3	1	4	4	5	1	2	4	2	4	NO		NO		SI		Linear regression in AMMS2
Candás	11	2	2	NO	SI	SI	1	SI	1	3	1	1	5	3	4	4	2	2	2	2	4	2	5	3	4	4	SI	SI	SI	SI			PAU biasses curriculum. Need of more daily-life problems
Candás	12	2	1	NO	SI	SI	1	SI	1	5	5	1	5	3	3	5	1	1	1	5	5	1	5	3	3	4	SI	SI	NO	NO			Continuity and limites are reduced
Candás	13	1	2	NO	SI	SI	2	SI	1	3	4	2	4	4	3	4	3	2	2	3	4	3	2	4	3	4		SI		SI		NO	Calculus needs more time
Candás	14	2	3	NO	SI	SI	3	SI	2	4	5	1	5	3	4	4	3	1	3	3	5	1	4	5	3	5	NO	NO	NO	NO	NO	NO
Feijoo	15	1	3	NO	SI	SI	2	SI	2	1	1	1	2	2	2	2	2	4	4	4	2	2	2	4	2	4	NO	NO	NO	NO	NO	NO
Feijoo	16	1	2	NO	SI	SI	1	SI	1	4	5	2	5	4	4	5	3	1	2	2	5	2	4	5	4	4	NO	NO	NO	NO	NO	NO
Feijoo	17	2		NO	SI	SI	1	NO	0	1	4	1	3	3	2	2	1	2	4	3	2	2	2	4	4	4	NO	NO	NO	NO	NO	NO
Feijoo	18	1	2	NO	SI	SI	1	SI	1	5	5	3	5	5	2	5	3	2	5	2	5	2	4	4	3	4	SI	SI	NO	SI	SI	SI	Biassed curriculum. Exams are very similar. No motivation nor interest
Feijoo	19	1	3	NO	SI	SI	1	NO	0	2	4	1	4	5	3	4	2	4	3	3	4	3	3	4	3	2	SI		SI		SI	SI	Very vast curriculum, need of more time to group working
Feijoo	20	2	3	NO	SI	NO	0	SI	3	1	3	4	2	3	2	2	2	2	3	2	2	5	5	3	3	2		SI		SI			Need of more theory. Last blocks do not have time enough
Feijoo	21		2	NO	NO	SI	1	NO	0	1	4	3	2		3	3	3	2	4	3	4	3	2	4
Alfonso II	22	1	3	NO	NO	SI	3	SI	3	4	4	1	4	3	4	5	4	1	3	3	4	2	4	4	2	4	NO	NO	NO	NO	NO	NO
Fdez-Vallín	23	2	2	NO	SI	SI	2	NO	0	1	5	1	5	5	5	5	5	1	1	2	5	5	2	4	2	4	NO		NO		SI		Prefer 6 exercises to choose 4, rather than 2 options to choose 1
Fdez-Vallín	24	2	2	NO	SI	SI	1	SI	2	4	4	1	5	3	2	3	3	2	4	2	3	2	3	4	3	4	NO	NO	SI	SI			No problem solving, no real applications, no ICT, no collabortive work
Pérez-Ayala	25	2	3	NO	SI	SI	2	SI	2	3	5	2	5	4	4	4	3	3	1	3	4	4	3	3	3	2	SI	SI					No theoretical proofs, need of a deeper theorerical development
Pérez-Ayala	26	1	3	NO	SI	SI	2	NO	0	1	4	2	4	5		2	2	2	2	2	4	4	3	5	1	5	NO		NO		NO
Pérez-Ayala	27	1	3	NO	SI	SI	2	SI	2	1	4	1	3	4	5	3	3	1	4	3	4	5	3	5	4	5	NO	NO	NO	NO	NO	NO
Pérez-Ayala	28	1	3	NO	SI	SI	3	SI	1	4	5	1	5		3	4	1	1	2	3	5	2	2	2	2	2
Pérez-Ayala	29	1	2	NO	SI	SI	3	SI	3	1	4		5	3	1	2	1	1	1	2	4	2	3	1	5	3		NO		SI	SI	SI	PAU is the only goal
Corredoria	30	1	3	SI	SI	NO	0	SI	2	1	4	1	4	2	1	4	3	1	1	2	5	1	2	3	4	4		NO		SI		SI	No ICT. No problems, only exercises
Corredoria	31	2	3		SI	SI	1	SI	1	1	5	5	5	5	1	4	5	1	4	3	5	1	3	5	4	3	NO	NO	NO	NO
Corredoria	32	2	2	SI	SI	SI	1	SI	1	1	4	1	3	3	2	4	3	1	1	4	5	1	1	4	3		NO	NO	NO	NO	NO	NO
Corredoria	33	2	2	NO	SI	SI	1	NO	0	1	4	1	4	3	2	4	3	1	1	4	5	1	3	3	3		NO	NO	NO	NO	NO	NO
Corredoria	34	2	2	NO	SI	SI	2	SI	1	1	4	1	4	2	2	4	4	1	1	4	5	1	2	4	1	5	NO	NO	NO	NO	NO	NO
Corredoria	35									4	4	1	4	4	3	4	2	2	2	4	4		5	5	5	3	SI	NO	NO	NO	SI	SI	Need of more statistics and probability. But maybe overweighted in PAU exams
Corredoria	36	1	2	NO	SI	SI	1	SI	1	3	5	1	4	3	3	4	2	1	1	4	5	1	4	5	3	3	NO	NO	NO	NO	NO	NO
U. Laboral	37	2	3	NO	SI	SI	1	SI	2	2	4	1	3	4	4	1	3	4	3	2	2	3	2	2	3	4		SI					Need of deeper basis
Bernaldo-Quirós	38	2	2	NO	SI	SI	1	SI	1	1	4	1	2	2	4		3	2	2	2	4	4	3	4	2	4	NO	NO	NO	NO
Vegadeo	39	2	2	NO	SI	SI	1	SI	1	1	3	2	4	3	3	4	3	1	1	3	4	2	4	3	4	3	SI	NO	SI	SI	NO	NO	No previous knowledge in statistics
Jimena	40	2	3	NO	SI	SI	2	SI	2	2	5	1	5	4	4	2	4	1	1	2	4	1	4	3	3	4	NO	NO	SI	SI	SI	SI	Need of more group working, ICT. Would change PAU exams for understanding exercises
Jimena	41	2	3	NO	SI	NO	0	SI	3	1	4	1	4	3	4	3	3	1	1	4	5	1	1			3		SI					Deeper knowledge is necessary
Jimena	42	2	3	NO	SI	SI	2	SI	2	1	3	1	4	4	2	2	2	3	3	3	3	3	3	3	4	2	NO		SI		SI	NO	No time for a vast curriculum. PAU is poorly varied year by year
Dr.Fleming	43	1	3	SI	SI	NO	0	SI	3	1	4	1	5	4	1	1	1	1	4	4	5	1	3	5	2	4	NO	NO	NO	NO	NO	NO
Dr.Fleming	44	1	3	NO	SI	SI	1	SI	1	1	5	2	5	2	1	3	1	1	2	4	5	1	1	5	3	4	NO	NO	SI	NO	NO	NO	More determinants
Montevil	45	2	2	NO	SI	SI	2	SI	2	1	3	1	2	4	2	3	3	2	4	5	4	4	2	5	3	4	NO	SI	NO	SI	NO	SI	More Statistics and probability
Montevil	46	1	3	NO	SI	NO	0	SI	1	1	4	1	2	4	4	4	4	1	4	2	4	2	3	4	3	4		NO		NO		NO	Too vast curriculum. No daily-life problems
Rio Trubia	47	1	3	NO	SI	SI	2	SI	1	3	2	1	4	4	2	4	3	2	4	4	3		2	5	3	4	NO	NO	NO	NO	SI	SI	Prefer 6 questions to choose 4
Rio Trubia	48	2	2	SI	SI	SI	2	SI	1	5	4	1	3	4	4	2	2	2	3	2	4	2	2	4	3	4	NO	NO	NO	NO	SI	SI	Would ask for 5 exercises instead of 4
Piles	49	2	3	NO	SI	SI	1	SI	1	1	3	1	4	2	2	4	2	1	1	3	4	1	4	3	5	4				SI		SI	No problem solving
Ies Cesar Rodríguez	50	2	3	NO	SI	NO	0	NO	0	2	5	1	4	4	4	3	4	1	1	5	5	1	2	4	3	4	NO		NO
Ies Cesar Rodríguez	51	2	3	NO	SI	SI	2	SI	2	2	5	1	4	5	2	4	1	2	3	4	4	5	3	5	2	4	NO	NO	NO	NO
